# Supplementary material for: Rapid Detection of Antibiotic Mycelial Dregs Adulteration in Single-Cell Protein Feed by HS-GC-IMS and Chemometrics
Source: Foods. 2025 May 12;14(10):1710. doi: 10.3390/foods14101710 (PMC12111289; doi:10.3390/foods14101710)
Supplement: Supplementary file 1 [file foods-14-01710-s001.zip]

Archive with 1 entries (1 files):
- foods-3615003-supplementary.pdf
